# Supplementary material for: “I Always Buy the Purple Ones … If I See Them”: Socioecological Factors Influencing Anthocyanin-Rich Food Consumption for Cognitive Health in Older Adults
Source: Nutrients. 2023 Feb 27;15(5):1194. doi: 10.3390/nu15051194 (PMC10005612; doi:10.3390/nu15051194)
Supplement: Supplementary file 1 [file nutrients-15-01194-s001.zip]

Archive with 1 entries (1 files):
- nutrients-2212532-supplementary.pdf
